# Supplementary material for: Investigation of Japanese encephalitis virus as a cause of acute encephalitis in southern Pakistan, April 2015–January 2018
Source: PLoS One. 2020 Jun 12;15(6):e0234584. doi: 10.1371/journal.pone.0234584 (PMC7292402; doi:10.1371/journal.pone.0234584)
Supplement: S1 File — This file contains patient demographics, neurological manifestations, and results of JEV IgM testing for all enrolled cases. (XLSX) [file pone.0234584.s001.xlsx]

## Sheet: Sheet1
Age	Sex	Geographical area	2 week travel history	Fever	Change in mental status	Seizures	Date CSF collected	Date Serum collected	Clinical diagnosis	Status at discharge	JE IgM CSF P/N	JE IgM serum P/N				Days after onset when sample collected
10	M	Karachi	None	Y	N	Y		24-4-2015	Meningoencephalitis	Clinically stable		1.5				5
6.5	M	Karachi	None	Y	Y	N		19-4-2015	Viral Encephalitis	Clinically stabel but behavioral issues and extrapyramidal symptoms		1.9				4
17	M	Karachi	None	Y	Y	N		31-5-2015	Viral Encephalitis	Clinically stable, new onset severe headache		2.1				4
44	F	Karachi	None	Y	N	Y		25-6-2015	Meningoencephalitis	Clinically stable		2.2				5
7	M	Rawalpindi	None	Y	Y	Y		24-7-2015	Meningoencephalitis	Clinically stable		1.9				8
53	F	Karachi	None	Y	Y	Y		2015-10-08	Seizure disorder, acute infection	Clinically stable		1.9				4
17	M	Karachi	None	Y	N	Y		2015-12-08	Meningoencephalitis	Clinically stable		2				3
14	M	Karachi	None	Y	N	N		2015-11-08	Presumed meningitis/ suspected typhoid	Clinically stable		1.6				2
51	F	Karachi	None	Y	Y	N		19-8-2015	Viral Encephalitis	Clinically stable		1.5				5
6	M	Karachi	None	Y	N	N		23-8-2015	Meningoencephalitis	Clinically stable		1.5				3
1.5	M	Karachi	None	Y	N	Y		29-8-2015	Meningoencephalitis	Clinically stable		1.4				7
46	F	Karachi	None	Y	Y	Y		2015-02-09	Encephalopathy	Clinically stable		1.6				3
54	M	Karachi	None	Y	Y	Y		22-11-2015	Tuberculous encephalitis	Clinically stable		1.7				8
21	M	Karachi	None	Y	Y	N		17-8-2015	Viral Encephalitis	Clinically stable		5.6				20
0.5	M	Balochistan	None	Y	N	Y		2015-07-09	Acute febrile illness with hypocalcemic seizures	Clinically stable		1.7				3
76	M	Karachi	None	Y	Y	N		2015-10-09	Encephalopathy	Clinically stable		1.5				5
59	F	Karachi	None	Y	Y	Y		2015-07-09	Septic encephalopathy	Vitally stable, but bedridden, incotinent, severe diasbility		1.8				4
59	F	Karachi	None	Y	Y	Y		13-10-2015	Dengue fever	Clinically stable		1.1				5
11	M	Karachi	None	Y	Y	N	19-05-2015		Viral Encephalitis	Clinically stable	1.8					4
60	M	Karachi	None	Y	N	Y	16-5-2015		Infected subdural hematoma	Clinically stable	1.4					5
7	M	Rahimyar Khan	None	Y	Y	N	21-05-2015		Cerebritis/ cerebral vasculitis	Clinically stable	1.8					3
1	M	Karachi	None	Y	N	Y	13-12-2015		Acute febrile seizures	Clinically stable	1.9					6
7	F	Karachi	None	Y	N	Y	17-08-2015		ADEM	Clinically stable	1.3					4
1	M	Chiniot	None	Y	Y	Y	23-08-2015		Viral Encephalitis	Not admitted; seen as outpatient	0.9					5
11	M	Karachi	None	Y	N	N	28-08-2015		Meningoencephalitis	Clinically stable	1.1					5
0.9	M	Karachi	None	Y	N	Y	2015-08-09		Encephalopathy	Clinically stable	1.3					3
0.3	F	Karachi	None	Y	N	N	2015-08-09		Meningoencephalitis	Clinically stable	1.2					8
25	M	Larkana	None	Y	N	Y	16-09-2015		Cerebral contusion	Clinically stable	1.3					10
60	F	Karachi	None	Y	Y	Y	18-09-2015		Encephalitis	Clinically stable	1.1					9
0.2	F	Karachi	None	Y	N	N	21-09-2015		Meningoencephalitis	Clinically stable	1.1					2
64	F	Gothki	None	Y	N	Y	21-09-2015		Meningoencephalitis	Clinically stable	0.5					1
66	M	Karachi	None	Y	Y	Y	27-09-2015		Septic encephalopathy	Moderate to severe diasbility on discharge, unable to ambulate	1.2					3
69	F	Karachi	None	Y	Y	Y	29-09-2015		Viral Encephalitis	Clinically stable; unable to ambulate	1.1					4
34	M	Jacobabad	None	Y	N	Y	2015-08-10		Thrombotic Throbocytopenic Purpura	Clinically stable	1.2					8
4	F	Quetta	None	Y	Y	Y	16-11-2015		Viral Encephalitis	Choreoathetoid movements	1.9					8
68	M	Karachi	None	Y	Y	Y	24-10-2015		Viral Encephalitis	Clinically stable	2.9					5
0.9	F	Karachi	None	Y	N	N	25-10-2015		Meningoencephalitis	Clinically stable	2.3					1
13	F	Karachi	None	Y	N	N	23-11-2015		ANEC	Clinically stable, mild disability	1.6					15
59	F	Quetta	None	Y	N	Y	24-11-2015		Acute Encephalitis	Clinically stable	1.7					5
73	M	Karachi	None	Y	N	Y		14-11-2015	Encephalopathy, NSTEMI	Clinically stable		0.9				1
44	M	Quetta	None	Y	Y	Y	17-12-2015		Viral Encephalitis	Clinically stable	2.1					3
24	F	Karachi	None	Y	Y	Y	25-12-2015		ADEM	Moderate disability, walking with assistance	1.5					5
10	F	Karachi	None	Y	Y	N	14-01-2016		Acute Encephalitis	Expired	1.4					3
1.5	F	Karachi	None	Y	N	N	2016-07-01		Septic encephalopathy	Clinically stable	1.5					1
4	M	Thatta	None	Y	N	Y	18-01-2016		Meningoencephalitis	Clinicaly stable	2					6
13	M	Karachi	None	Y	Y	Y	19-01-2016		Viral Encephalitis	Clinically stable	1.8					15
8	M	Allahyar Southern Sindh	None	Y	N	Y	20-01-2016		Meningoencephalitis	Clinically stable	2.4					7
63	M	Larkana	None	Y	Y	N	25-01-2016		Viral Encephalitis	Clinically stable no disability	1.9					1
16	M	Larkana	None	Y	Y	Y	13-02-2016		Cerebritis, nephrotic syndrome	Clinically stable	2.1					9
28	M	Bahawalpur	None	Y	N	Y	17-02-2016		Autoimmune cerebellitis	Clinically stable, slight disability	2.3					15
9	M	Karachi	None	Y	N	N		21-06-2015	Meningoencephalitis	Clinically stable		1.6				3
80	F	Karachi	None	Y	Y	N		22-12-2015	Septic encephalopathy	Clinically stable, slight disability		1.3				3
87	M	Karachi	None	Y	Y	Y		16-01-2016	Meningoencephalitis	Clinically stable		1.8				5
16	F	Quetta	None	Y	N	Y	2016-04-03		Meningoencephalitis	Clinically stable, no disability	1					5
75	M	Karachi	None	Y	Y	N	2016-05-03		Acute Encephalitis	Clinically stable, no disability	1.3					3
75	M	Karachi	None	Y	Y	N	2016-05-03		Septic encephalopathy	Clinically stable, no disability	1.3					10
12	M	Karachi	None	Y	N	Y	2016-09-03		Meningoencephalitis	Clinically stable	1.3					10
45	F	Karachi	None	Y	N	Y	2016-09-03		CNS sacrcoidosis	Clinically stable	1.2					5
43	M	Karachi	None	Y	N	Y	26-03-2016		Viral Encephalitis	Moderate disability, walking with assistance	1.5					5
15	F	Karachi	None	Y	N	Y	2016-02-04		Acute Encephalitis	Clinically stable	1.1					4
15	M	Turbat Balochistan	None	Y	N	Y	22-04-2016		Meningoencephalitis	Unknown, transferred out for acute care	1.4					2
12	F	Karachi	None	Y	Y	N	22-04-2016		Meningoencephalitis	Clinically stable	1.2					3
8	M	Badin	None	Y	Y	N	24-04-2016		Meningoencephalitis	Clinically stable	1.5					5
13	M	KhairpurMerus Sindh	None	Y	Y	N	25-04-2016		Meningoencephalitis	Clinically stable	1.3					3
59	F	Karachi	None	Y	N	Y		2016-01-03	Meningoencephalitis	Severe disability, bedridden		1.4				15
25	F	Karachi	None	Y	N	Y	2016-01-05		Meningoencephalitis	Clinically stable, no disability	1.3					15
65	F	Karachi	None	Y	N	Y	2016-01-05		Encephalopathy	Expired	2					4
20	M	Karachi	None	Y	N	Y	2016-02-05		Acute Encephalitis k/c AML	Expired	1.3					6
18	M	Karachi	None	Y	N	Y	2016-03-05		Meningoencephalitis	Left against medical advice	0.2					1
5	F	Karachi	None	Y	Y	N	2016-08-05		Viral Encephalitis	Clinically stable	1					3
3	M	Karachi	None	Y	Y	N	2016-10-05		Meningoencephalitis	Clinically stable	1					3
62	F	Karachi	None	Y	Y	N	2016-11-05		Migraine	Clinically stable	2.6					10
63	M	Karachi	None	Y	Y	N	13-05-2016		Viral Encephalitis	Left Against Medical Advice	0.7					2
35	F	Karachi	None	Y	N	Y	14-05-2016		Meningoencephalitis	Expired	1.9					4
0.3	M	Karachi	None	Y	N	Y	30-03-2016		Meningoencephalitis	Clinically stable	1.4					5
26	F	Karachi	None	Y	N	Y	20-05-2016		Viral Encephalitis	Clinically stable	1.3					5
7	M	Karachi	None	Y	Y	N	21-05-2016		Meningoencephalitis	Clinically stable	1.1					2
20	M	Karachi	None	Y	Y	N	17-05-2016		Meningoencephalitis	Clinically stable	0.8					9
33	F	Sukkur	None	Y	Y	N	23-05-2016		Meningoencephalitis	Severe disability, bedridden	0.4					15
19	F	Karachi	None	Y	Y	Y	2016-06-06		Meningoencephalitis	Clinically stable, no disability	0.8					3
17	M	Gothki	None	Y	Y	Y	22-07-2016		Meningoencephalitis/ ?SSPE	Left Against Medical Advice	1.3					5
60	F	Karachi	None	Y	N	N	22-07-2016		Viral Encephalitis	Clinically stable	1.3					2
3	M	Karachi	None	Y	N	N	26-07-2016		Meningoencephalitis	Clinically stable	1.6					2
0.2	F	Karachi	None	Y	N	Y	27-07-2016		Bronchilitis with hypocalcemic seizures	Clinically stable	1.5					3
3	F	Karachi	None	Y	N	Y	2016-02-08		Encephalopathy	Clinically stable	1.2					4
31	M	Karachi	None	Y	Y	N	28-07-2016		Meningoencephalitis	Clinically stable	1.4					10
0.3	M	Karachi	None	Y	N	N	2016-06-08		Viral Encephalitis	Clinically stable	1.5					1
10	M	Sukkur	None	Y	Y	N	2016-07-08		Meningoencephalitis	Clinically stable	1.3					3
15	F	Karachi	None	Y	Y	N	2016-08-08		Meningoencephalitis	Clinically stable	1.8					4
3	M	Karachi	None	Y	Y	N	2016-12-08		Meningoencephalitis	Clinically stable	1.4					2
0.9	M	Karachi	None	Y	N	Y	15-08-2016		Febrile seizures	Clinically stable	1					3
12	F	Karachi	None	Y	N	Y	18-08-2016		Meningiencephalitis	Clinically stable	0.8					4
3	M	Karachi	None	Y	N	N	20-08-2016		Meningoencephalitis	Clinically stable	1.3					2
44	M	Karachi	None	Y	N	Y	21-08-2016		Acute encephalitis	Moderately severe disability	1					10
0.3	M	Karachi	None	Y	N	Y	24-08-2016		Viral Encephalitis	Clinically stable	1					7
70	M	Karachi	None	Y	N	Y	27-08-2016		Viral Encephalitis	Clinically stable, no disability	20.8					1
16	M	Karachi	None	Y	N	Y	31-08-2016		Viral Encephalitis	Clinically stable	1.1					5
41	F	Karachi	None	Y	Y	N	2016-03-09		Meningoencephalitis	Clinically stable	2.1					7
57	F	Karachi	None	Y	Y	Y	2016-04-09		Meningoencephalitis	Clinically stable	1.4					3
42	M	Karachi	None	Y	Y	N	2016-09-09		Viral Encephalitis	Clinically stable	0.6					5
1.5	M	Karachi	None	Y	N	Y	2016-10-09		Meningoencephalitis	Clinically stable	1					2
17	F	Nawabshah	None	Y	Y	N	2016-10-09		Meningoencephalitis	Moderately severe disability	1.3					3
0.8	M	Khairpur	None	Y	N	Y	2016-11-09		Viral Encephalitis	Clinically stable	2.7					3
8	M	Karachi	None	Y	N	N	18-09-2016		Meningoencephalitis	Clinically stable	2.4					1
42	M	Karachi	None	Y	Y	Y	19-09-2016		Encephalopathy secondary to pneumonia, known HIV on ART	Clinically stable	1.5					3
66	M	Karachi	None	Y	Y	N	19-09-2016		Septic encephalopathy	Clinically stable	1.7					4
65	M	Nawabshah	None	Y	Y	N	20-09-2016		Meningoencephalitis	Clinically stable	2					3
57	F	Islamabad	None	Y	N	N	23-09-2016		Neurosarcoidosis	Clinically stable	2.1					3
30	F	Karachi	None	Y	Y	Y	24-09-2016		Meningoencephalitis/ Leptomeningeal carcinomatosis	Clinically stable	1.2					2
27	F	Dadu, Sindh	None	Y	Y	N	25-09-2016		Meningoencephalitis	Clinically stable	2.9					2
53	F	Tharparkar, Sindh	None	Y	Y	N	22-09-2016		Meningoencephalitis	Moderately severe disability	53.6					2
60	F	Karachi	None	Y	N	Y	26-09-2016		Acute febrile illness with breakthrough seizures in scar epilepsy	Clinically stable	1.6					1
39	F	Karachi	None	Y	N	N	24-09-2016		Meningoencephalitis	Clinically stable, no disability	1.2					3
60	F	Karachi	None	Y	Y	Y	17-10-2016		Viral Encephalitis	Moderate disability, walk with assistance	25.6					8
34	M	Karachi	None	Y	N	Y	15-10-2016		Meningoencephalitis	Clinically stable	1.6					4
13	M	Karachi	None	Y	Y	N	17-10-2016		Viral Encephalitis	Clinically stable	0.9					7
35	F	Karachi	None	Y	N	N	19-10-2016		Meningomyelitis	Slight disability	2.5					8
15	F	Karachi	None	Y	N	Y	20-10-2016		Tuberculous meningoencephalitis clinically diagnosed)	Clinically stable	1.5					8
19	M	Karachi	None	Y	Y	N	2016-03-11		Encephalopathy/ Encephalitis	Left Against Medical Advice	1.3					2
13	M	Karachi	None	Y	Y	Y	2016-10-11		Ecephalitis	Left Against Medical Advice	1.6					5
7	F	Karachi	None	Y	N	Y	2016-09-12		Meningoencephalitis	Clinically stable	1.9					7
23	M	Karachi	None	Y	N	Y	25-11-2016		Autoimmune encephalitis	Clinically stable	1.6					10
10	M	Larkana	None	Y	N	Y	25-11-2016		Aseptic meningitis	Clinically stable	1.7					1
63	M	Karachi	None	Y	Y	N	13-12-2016		Meningoencephalitis	Moderately severe disability	2.9					3
19	F	Karachi	None	Y	Y	N	26-12-2016		Viral Encephalitis	Clinically stable, no disability	2.1					5
15	M	Karachi	None	Y	Y	Y		2016-03-10	Dengue Encephalopathy	Moderate disability, walk with assistance		13.7				7
2	M	Khairpur	None	Y	N	Y		2016-06-10	Meningoencephalitis/ sepsis	Expired		1.2				7
24	M	Hyderabad	None	Y	N	N	2017-04-01		Post-infectious cerebellitis	Moderately severe disability	3.2					10
14	M	Karachi	None	Y	Y	N	2017-05-01		Encephalopathy	Clinically stable	1.2					4
59	F	Hyderabad	None	Y	Y	N	14-01-2017		Encephalitis, Post-infectious polyradiculopathy	Moderate disability, walk with assistance	1					7
35	M	Karachi	None	Y	Y	N	15-01-2017		Encephalitis	Clinically stable	1.3					2
6	F	Karachi	None	Y	Y	N	15-01-2017		Meningoencephalitis/ ADEM	Clinically stable	1.2					4
25	F	Karachi	None	Y	N	Y	16-01-2017		Meningoencephalitis	Clinically stable	1.1					2
59	M	Karachi	None	Y	Y	N	19-01-2017		Viral Encephalitis	Clinically stable	1					2
0.6	F	Karachi	None	Y	N	N	24-01-2017		Meningoencephalitis	Clinically stable	1.4					3
72	M	Karachi	None	Y	Y	N	2017-10-02		Partially treated meningitis	Clinically stable	1.3					14
49	F	Layya, Punjab	None	Y	Y	N	2017-08-03		Encephalomyelitis	Clinically stable	1.7					7
57	F	Karachi	None	Y	Y	N	2017-09-03		Meningoencephalitis	Clinically stable	1.2					3
21	M	Jafferabad, Balochistan	None	Y	Y	N		2017-06-06	Viral Encephalitis	Expired		2				5
41	M	Quetta	None	Y	Y	N		2017-03-10	Autoimmune encephalitis, myasthenia gravis	Clinically stable		1.6				7
6	F	Karachi	None	Y	Y	N		2017-09-10	Encephalitis (NMDA)	Discharged on ventilatory support		1.1				5
14	M	Karachi	None	Y	Y	N		18-10-2017	Viral Encephalitis	Clinically stable		1.3				4
23	M	Gothki	None	Y	Y	N		16-10-2017	Viral Encephalitis	Clinically stable, no disability		17.9				7
69	M	Karachi	None	Y	Y	N		18-10-2017	Acute febrile illness with altered sensorium	Clinically stable		1.9				4
8	M	Karachi	None	Y	Y	N		2017-12-10	Meningoencephalitis	Clinically stable		1.4				1
29	F	kashmore, Sindh	None	Y	Y	N		14-10-2017	ADEM post-pneumococcal meningitis	Moderate disability, walk with assistance		2.7				7
60	M	Karachi	None	Y	N	N		16-10-2017	Acute inflammatory demyelinating polyneuropathy, encephalopathy	Clinically stable		1.5				3
29	M	Karachi	None	Y	Y	N		19-10-2017	Dengue fever	Clinically stable		6.1				3
49	M	TandoAllahyar, Sindh	None	Y	Y	N		2017-04-11	Viral Encephalitis	Expired		1.4				5
37	F	Karachi	None	Y	Y	N		13-11-2017	Dengue fever, transverse myelitis	Moderately severe disability		1.9				7
2	M	Nawabshah	None	Y	N	N		14-11-2017	Acute Necrotizing Encephalopathy of Childhood (ANEC)	Clinically stable		1.5				3
10	M	Karachi	None	Y	Y	Y		14-11-2017	Viral Encephalitis	Clinically stable		2				5
15	M	Karachi	None	Y	Y	N		21-11-2017	Viral Encephalitis	Clinically stable		1.9				14
1	F	Karachi	None	Y	N	N		20-10-2017	ANEC	Clinically stable		1.3				5
55	M	Karachi	None	Y	Y	N		28-10-2017	Meningoencephalitis	Clinically stable		1.2				7
24	F	Karachi	None	Y	Y	N		22-11-2017	Meningoencephalitis	Clinically stable		1.4				7
15	M	Hyderabad	None	Y	N	N		23-11-2017	Acute inflammatory demyelinating polyneuropathy, encephalopathy	Clinically stable		1.4				5
0.5	M	Quetta	None	Y	N	Y		29-11-2017	Partially treated meningitis	Left Against Medical Advice		1				5
0.2	M	Quetta	None	Y	N	Y		28-11-2017	Septic encephalopathy	Clinically stable		1				5
5	M	Karachi	None	Y	Y	N		2017-02-12	Encephalopathy	Clinically stable		1.3				7
5	M	Karachi	None	Y	Y	N		2017-03-12	Viral Encephalitis	Clinically stable		1.1				6
0.5	M	Karachi	None	Y	N	Y		2017-05-12	Meningoencephalitis	Clinically stable		0.9				1
54	F	Karachi	None	Y	Y	N		2017-08-12	Septic encephalopathy	Clinically stable		1.1				3
45	M	Karachi	None	Y	Y	N		2017-12-12	Viral Encephalitis	Clinically stable, no disability		1				3
70	M	Badin	None	Y	Y	N		20-12-2017	Meningoencephalitis	Clinically stable, no disability		0.7				1
4	F	Karachi	None	Y	Y	N		24-12-2017	Post-measles encephalitis	Clinically stable		0.93				3
3.5	M	Karachi	None	Y	Y	Y	15-03-2017		Encephalitis	Clinically stable	1					2
2.4	M	Karachi	None	Y	Y	N	2017-09-04		Meningoencephalitis	Clinically stable	0.9					3
14	M	Karachi	None	Y	Y	N	2017-09-04		Meningoencephalitis	Clinically stable	0.9					3
31	M	Karachi	None	Y	N	Y	2017-07-05		Viral Encephalitis	Clinically stable, no disability	1.1					2
86	M	Karachi	None	Y	N	Y	18-05-2017		Septic encephalopathy	Clinically stable	0.9					2
24	M	Karachi	None	Y	N	Y	2017-01-06		Viral Encephalitis	Expired	0.9					1
4	M	Karachi	None	Y	Y	N	2017-10-07		Meningoencephalitis	Clinically stable	1.3					10
23	F	Karachi	None	Y	Y	N	15-08-2017		Viral Encephalitis	Clinically stable, no disability	1.1					5
8	F	Karachi	None	Y	Y	N	16-08-2017		Meningoencephalitis	Clinically stable	2.4					1
44	M	Karachi	None	Y	Y	N	2017-03-10		Viral Encephalitis	Clinically stable	1.5					5
74	M	Karachi	None	Y	Y	N	2017-01-10		Septic encephalopathy	Clinically stable	1.7					5
27	F	Karachi	None	Y	Y	N	29-09-2017		Viral Encephalitis, dengue	Expired	8.5					7
61	F	Hyderabad	None	Y	Y	N	2017-01-10		Encephalopathy	Clinically stable	1.4					2
63	F	Karachi	None	Y	Y	N	2017-04-10		Encephalopathy	Clinically stable	15.2					2
28	M	Quetta	None	Y	N	N	2017-05-10		Transverse myelitis	Clinically stable	1.6					5
71	F	Karachi	None	Y	N	Y	2017-05-10		Meningoencephalitis	Clinically stable	1.4					3
19	M	Karachi	None	Y	Y	N	2017-09-10		Viral acute febrile illness; encephalitis	Clinically stable	1.2					7
65	M	Karachi	None	Y	Y	N	2017-05-10		Viral Encephalitis	Moderately severe disability	2					7
55	M	Karachi	None	Y	Y	N	2017-07-10		Septic encephalopathy	Clinically stable	1.5					5
0.3	M	Karachi	None	Y	N	N	2017-10-10		Meningoencephalitis	Clinically stable	1.2					1
70	M	Karachi	None	Y	Y	N	2017-10-10		Septic encephalopathy	Expired	1.7					15
31	F	Karachi	None	Y	Y	N	2017-11-10		Autoimmune encephalitis	Slight disability	1.6					3
69	M	Karachi	None	Y	N	Y	2017-12-10		Acute febrile illness with normal pressure hydrocephalus	Moderate disability, walk with assistance	1.5					5
26	M	KPK	None	Y	N	N	13-10-2017		Acute febrile illness with secondary progressive multiple sclerosis	Severe disability, bedridden	1.3					7
22	M	Karachi	None	Y	N	N	13-10-2017		ADEM	Clinically stable	1.3					15
51	M	Karachi	None	Y	Y	N	15-10-2017		Viral Encephalitis	Clinically stable	2.1					4
78	M	Sukkur	None	Y	Y	N	16-10-2017		Meningoencephalitis	Moderately severe disability	1.2					3
1	F	Karachi	None	Y	N	Y	13-10-2017		ANEC	Clinically stable	1.5					1
66	M	Karachi	None	Y	Y	N	16-10-2017		Meningoencephalitis; sepsis	Expired	2					3
84	F	Karachi	None	Y	Y	N	16-10-2017		Meningoencephalitis; urosepsis	Expired	1.2					3
29	M	Karachi	None	Y	N	Y	18-10-2017		Acute encephalitis	Clinically stable	1.6					4
22	M	Karachi	None	Y	Y	N	20-10-2017		Viral encephalitis	Moderately severe disability	1.2					7
21	F	Hyderabad	None	Y	Y	N	22-10-2017		Viral encephalitis	Expired	1.3					5
39	M	Larkana	None	Y	Y	N	23-10-2017		Meningoencephalitis	Clinically stable	1.4					3
52	M	Karachi	None	Y	Y	N	27-10-2017		Viral encephalitis	Moderately severe disability	1.4					5
53	M	Karachi	None	Y	Y	Y	23-10-2017		Viral encephalitis	Slight disability	1.3					7
44	M	Karachi	None	Y	Y	N	24-10-2017		Acute encephalitis	Clinically stable	1.4					8
49	F	Karachi	None	Y	N	Y	30-10-2017		CNS Sarcoidosis	Clinically stable	1.3					5
39	M	Karachi	None	Y	N	N	31-10-2017		Chikungunya fever with transverse myelitis	Clinically stable	1.2					7
5	M	Karachi	None	Y	Y	Y	2017-05-11		Meningoencephalitis	Clinically stable	1.4					3
0.1	M	Karachi	None	Y	N	Y	31-10-2017		Meningoencephalitis	Clinically stable	2					9
32	F	Karachi	None	Y	Y	N	2017-05-11		Post-viral encephalitis	Clinically stable	1.8					4
1.5	M	KPK	None	Y	N	Y	2017-04-11		Acute encephalitis	Clinically stable	1.6					6
6	M	Karachi	None	Y	Y	N	2017-05-11		Meningoencephalitis	Clinically stable	1.5					10
29	M	Karachi	None	Y	Y	N	2017-08-11		Viral meningoencephalitis	Clinically stable	1.3					3
1	F	Karachi	None	Y	N	Y	2017-08-11		Viral encephalitis	Clinically stable	1.3					3
65	M	Karachi	None	Y	Y	N	2017-09-11		Autoimmune encephalitis, transverse meyelitis	Clinically stable	1.4					10
2.5	F	Karachi	None	Y	N	Y	2017-12-11		Acute encephalitis	Clinically stable	2.2					1
5	M	Sadiqabad, Punjab	None	Y	N	Y	2017-12-11		NMDA encephalitis	Clinically stable	1.6					14
1	F	Karachi	None	Y	N	Y	25-11-2017		Autoimmune encephalitis	Clinically stable	1.4					1
63	M	Hyderabad	None	Y	Y	Y	2017-12-11		Acute encephalitis	Clinically stable	1.1					3
0.4	M	Karachi	None	Y	Y	N	16-11-2017		Acute encephalitis	Clinically stable	1.4					3
61	M	Karachi	None	Y	Y	Y	17-11-2017		Viral encephalitis	Slight disability	1.2					5
26	M	Karachi	None	Y	Y	N	17-11-2017		Acute encephalitis	Clinically stable	1.7					4
47	M	Karachi	None	Y	Y	N	24-11-2017		Viral encephalitis	Clinically stable	1.8					7
64	M	Karachi	None	Y	Y	N	25-11-2017		Acute encephalitis	Clinically stable	1.3					3
44	M	Karachi	None	Y	Y	Y	2017-05-12		Acute encephalitis	Clinically stable, no disability	1.2					5
0.5	F	Hyderabad	None	Y	N	Y	2017-04-12		Meningoencephalitis	Clinically stable	1.3					8
28	M	Karachi	None	Y	Y	N	18-12-2017		Meningoenceohalitis	Left Against Medical Advice	1.4					3
32	M	Karachi	None	Y	Y	N	20-12-2017		Meningoencephalitis with sinus thrombosis	Clinically stable, no disability	1.2					5
1	M	Karachi	None	Y	N	N	2018-03-01		Viral encephalitis	Clinically stable	1.1					2
